# Supplementary material for: Three New Highly Oxygenated Germacranolides from Carpesium Divaricatum and Their Cytotoxic Activity
Source: Molecules. 2018 May 3;23(5):1078. doi: 10.3390/molecules23051078 (PMC6102670; doi:10.3390/molecules23051078)
Supplement: Supplementary file 1 [file molecules-23-01078-s001.zip]

Archive with 1 entries (1 files):
- molecules-293081-SI.docx
